# Supplementary material for: First Report of Pathogenic Bacterium Kalamiella piersonii Isolated from Urine of a Kidney Stone Patient: Draft Genome and Evidence for Role in Struvite Crystallization
Source: Pathogens. 2020 Aug 29;9(9):711. doi: 10.3390/pathogens9090711 (PMC7558591; doi:10.3390/pathogens9090711)
Supplement: Supplementary file 1 [file pathogens-09-00711-s001.zip]

Archive with 9 entries (9 files):
- Document S1.docx
- Figure S1.tif
- Figure S2.tif
- Table S1.docx
- Table S2.docx
- Table S3.docx
- Table S4.docx
- Table S5.docx
- Table S6.docx
